# Supplementary material for: Systematic characterization of chromatin modifying enzymes identifies KDM3B as a critical regulator in castration resistant prostate cancer
Source: Oncogene. 2019 Dec 10;39(10):2187–201. doi: 10.1038/s41388-019-1116-8 (PMC7056651; doi:10.1038/s41388-019-1116-8)
Supplement: Supplementary file 1 — Supplementary Table S1 [file 41388_2019_1116_MOESM1_ESM.xlsx]

## Sheet: Sheet1
Supplementary table S1: Sequences of shRNA screen library and percentage cellular proliferation normalized to shFirefly Luciferase
Targeted Gene	Oligo #	Hairpin Sequence	Cellular proliferation normalised to shFirefly Luciferase (%)
shFirelfy Luciferase	-	TGCTGTTGACAGTGAGCGCCCGCCTGAAGTCTCTGATTAATAGTGAAGCCACAGATGTATTAATCAGAGACTTCAGGCGGTTGCCTACTGCCTCGGA	100
shG9A_1	1	TGCTGTTGACAGTGAGCGAGCGATTGCTCCAGGAATTTAATAGTGAAGCCACAGATGTATTAAATTCCTGGAGCAATCGCCTGCCTACTGCCTCGGA	91.954
shG9A_2	2	TGCTGTTGACAGTGAGCGCCGTGCCCATTCCCTGTGTCAATAGTGAAGCCACAGATGTATTGACACAGGGAATGGGCACGTTGCCTACTGCCTCGGA	105.265
shG9A_3	3	TGCTGTTGACAGTGAGCGAGGTGATGACTTCAGTCTCTACTAGTGAAGCCACAGATGTAGTAGAGACTGAAGTCATCACCCTGCCTACTGCCTCGGA	119.967
shG9A_4	4	TGCTGTTGACAGTGAGCGCGGATGGAGAGGTGTACTGCATTAGTGAAGCCACAGATGTAATGCAGTACACCTCTCCATCCTTGCCTACTGCCTCGGA	93.2518
shEHMT1_1	5	TGCTGTTGACAGTGAGCGACGATGCCAGCAGTCATGCAAATAGTGAAGCCACAGATGTATTTGCATGACTGCTGGCATCGCTGCCTACTGCCTCGGA	106.377
shEHMT1_2	6	TGCTGTTGACAGTGAGCGAGCAGCAACGGATACATCTTAATAGTGAAGCCACAGATGTATTAAGATGTATCCGTTGCTGCCTGCCTACTGCCTCGGA	115.239
shEHMT1_4	8	TGCTGTTGACAGTGAGCGAGGGATTCAGATGTCACCTTAATAGTGAAGCCACAGATGTATTAAGGTGACATCTGAATCCCGTGCCTACTGCCTCGGA	91.231
shDOT1L _1	10	TGCTGTTGACAGTGAGCGCGCACCTCTGAACTTCAGAATATAGTGAAGCCACAGATGTATATTCTGAAGTTCAGAGGTGCATGCCTACTGCCTCGGA	118.632
shDOT1L _2	11	TGCTGTTGACAGTGAGCGAGGACGGGAGCTCCACTGTGAATAGTGAAGCCACAGATGTATTCACAGTGGAGCTCCCGTCCGTGCCTACTGCCTCGGA	101.428
shSUV39H1_1	12	TGCTGTTGACAGTGAGCGCGGAGCTCACCTTTGATTACAATAGTGAAGCCACAGATGTATTGTAATCAAAGGTGAGCTCCTTGCCTACTGCCTCGGA	78.0126
shSUV39H1_2	14	TGCTGTTGACAGTGAGCGACGGGCCTTCGTGTACATCAATTAGTGAAGCCACAGATGTAATTGATGTACACGAAGGCCCGCTGCCTACTGCCTCGGA	7.50834
shSUV39H2_1	15	TGCTGTTGACAGTGAGCGCGCCCGTTACTGCTTCAGCAATTAGTGAAGCCACAGATGTAATTGCTGAAGCAGTAACGGGCATGCCTACTGCCTCGGA	124.805
shSUV39H2_3	17	TGCTGTTGACAGTGAGCGACCAAATCTTCAGGTGTTCAATTAGTGAAGCCACAGATGTAATTGAACACCTGAAGATTTGGGTGCCTACTGCCTCGGA	99.3511
shSETDB1_1	19	TGCTGTTGACAGTGAGCGCGGGCTTTCATGTTATCTATAATAGTGAAGCCACAGATGTATTATAGATAACATGAAAGCCCATGCCTACTGCCTCGGA	74.0452
shSETDB1_2	20	TGCTGTTGACAGTGAGCGACCTGAAGAGTCCAATGATGATTAGTGAAGCCACAGATGTAATCATCATTGGACTCTTCAGGGTGCCTACTGCCTCGGA	117.482
shSMYD2_1	21	TGCTGTTGACAGTGAGCGCAGGATTCTGGCCAAACAGAAATAGTGAAGCCACAGATGTATTTCTGTTTGGCCAGAATCCTTTGCCTACTGCCTCGGA	122.377
shSMYD2_2	22	TGCTGTTGACAGTGAGCGACGGAGGGCCAAGCACTATAAATAGTGAAGCCACAGATGTATTTATAGTGCTTGGCCCTCCGGTGCCTACTGCCTCGGA	90.2299
shSMYD2_3	23	TGCTGTTGACAGTGAGCGAACCGGTTAAGAGATTCTTATTTAGTGAAGCCACAGATGTAAATAAGAATCTCTTAACCGGTCTGCCTACTGCCTCGGA	107.212
shBMI1_1	24	TGCTGTTGACAGTGAGCGCGGCATTATGCTTGTTGTACAATAGTGAAGCCACAGATGTATTGTACAACAAGCATAATGCCATGCCTACTGCCTCGGA	89.3215
shBMI1_2	25	TGCTGTTGACAGTGAGCGACCATTGTAAGTGTTGTTTCTATAGTGAAGCCACAGATGTATAGAAACAACACTTACAATGGGTGCCTACTGCCTCGGA	127.456
shBMI1_3	26	TGCTGTTGACAGTGAGCGAGGAAAGAATATGCATAGAATATAGTGAAGCCACAGATGTATATTCTATGCATATTCTTTCCGTGCCTACTGCCTCGGA	129.422
shRING1_1	27	TGCTGTTGACAGTGAGCGACCCTGCAACGTCCCATCTATATAGTGAAGCCACAGATGTATATAGATGGGACGTTGCAGGGCTGCCTACTGCCTCGGA	103.912
shRING1_2	28	TGCTGTTGACAGTGAGCGACCAGCCAATAAGAGGACACAATAGTGAAGCCACAGATGTATTGTGTCCTCTTATTGGCTGGCTGCCTACTGCCTCGGA	126.066
shRNF2_1	31	TGCTGTTGACAGTGAGCGCCGGAACTCAACCATTAAGCAATAGTGAAGCCACAGATGTATTGCTTAATGGTTGAGTTCCGTTGCCTACTGCCTCGGA	117.964
shRNF2_2	32	TGCTGTTGACAGTGAGCGCGGGACTGCAATTATTCAGTATTAGTGAAGCCACAGATGTAATACTGAATAATTGCAGTCCCTTGCCTACTGCCTCGGA	7.37857
shYY1_1	34	TGCTGTTGACAGTGAGCGCGCTCTGTAATCTCGTTTCAAATAGTGAAGCCACAGATGTATTTGAAACGAGATTACAGAGCATGCCTACTGCCTCGGA	64.1824
shYY1_2	35	TGCTGTTGACAGTGAGCGCCCTCCTGATTATTCAGAATATTAGTGAAGCCACAGATGTAATATTCTGAATAATCAGGAGGTTGCCTACTGCCTCGGA	85.0945
shEZH1_1	36	TGCTGTTGACAGTGAGCGACGAAGAGCTCTTCTTTGATTATAGTGAAGCCACAGATGTATAATCAAAGAAGAGCTCTTCGCTGCCTACTGCCTCGGA	77.8458
shEZH1_2	37	TGCTGTTGACAGTGAGCGCGCCAGTAACAAGAAAGAGAAATAGTGAAGCCACAGATGTATTTCTCTTTCTTGTTACTGGCATGCCTACTGCCTCGGA	100.241
shEZH1_3	38	TGCTGTTGACAGTGAGCGACCTGCATCATGACTCAGAATTTAGTGAAGCCACAGATGTAAATTCTGAGTCATGATGCAGGGTGCCTACTGCCTCGGA	117.149
shNR6A1_1	39	TGCTGTTGACAGTGAGCGCCGAGCTGCTCTTTAGGCAGATTAGTGAAGCCACAGATGTAATCTGCCTAAAGAGCAGCTCGTTGCCTACTGCCTCGGA	70.9677
shNR6A1_2	40	TGCTGTTGACAGTGAGCGCGGCACTATTTCTGTTTCAGATTAGTGAAGCCACAGATGTAATCTGAAACAGAAATAGTGCCTTGCCTACTGCCTCGGA	134.724
shNR2F1_1	42	TGCTGTTGACAGTGAGCGCCAACATTATGGGCATCGAGAATAGTGAAGCCACAGATGTATTCTCGATGCCCATAATGTTGTTGCCTACTGCCTCGGA	94.6978
shNR2F1_2	43	TGCTGTTGACAGTGAGCGACGAGCTACAAAGCATGGGAAATAGTGAAGCCACAGATGTATTTCCCATGCTTTGTAGCTCGGTGCCTACTGCCTCGGA	82.2951
shNR2F1_3	44	TGCTGTTGACAGTGAGCGACGTCCGCAGGAACTTAACTTATAGTGAAGCCACAGATGTATAAGTTAAGTTCCTGCGGACGCTGCCTACTGCCTCGGA	107.898
shNR2F2_1	45	TGCTGTTGACAGTGAGCGACGTATATGGCAATTCAATAAATAGTGAAGCCACAGATGTATTTATTGAATTGCCATATACGGTGCCTACTGCCTCGGA	112.718
shNR2F2_2	46	TGCTGTTGACAGTGAGCGCCCTTCTGTTAAGAAAGGATATTAGTGAAGCCACAGATGTAATATCCTTTCTTAACAGAAGGATGCCTACTGCCTCGGA	93.6411
shNR2F2_3	47	TGCTGTTGACAGTGAGCGCCCAGTTTATTCTGTGGTTCTATAGTGAAGCCACAGATGTATAGAACCACAGAATAAACTGGTTGCCTACTGCCTCGGA	66.6852
shH2AFZ_1	51	TGCTGTTGACAGTGAGCGACCGTATTCATCGACACCTAAATAGTGAAGCCACAGATGTATTTAGGTGTCGATGAATACGGCTGCCTACTGCCTCGGA	99.8888
shH2AFZ_2	52	TGCTGTTGACAGTGAGCGCGCATTCGAGTCTTAACCATATTAGTGAAGCCACAGATGTAATATGGTTAAGACTCGAATGCATGCCTACTGCCTCGGA	120.931
shH2AFZ_3	53	TGCTGTTGACAGTGAGCGACGCTGTGTACAGCGCAGCCATTAGTGAAGCCACAGATGTAATGGCTGCGCTGTACACAGCGGTGCCTACTGCCTCGGA	17.2414
shAHCY_1	54	TGCTGTTGACAGTGAGCGCCCTCTCCTCCCTAAGAGCTAATAGTGAAGCCACAGATGTATTAGCTCTTAGGGAGGAGAGGTTGCCTACTGCCTCGGA	98.795
shAHCY_2	55	TGCTGTTGACAGTGAGCGCGGGCCTTCTCTTAAACCTCATTAGTGAAGCCACAGATGTAATGAGGTTTAAGAGAAGGCCCATGCCTACTGCCTCGGA	133.927
shMBD1_1	56	TGCTGTTGACAGTGAGCGCCCTGAGGATAACTCAATATAATAGTGAAGCCACAGATGTATTATATTGAGTTATCCTCAGGTTGCCTACTGCCTCGGA	131.869
shMBD1_2	57	TGCTGTTGACAGTGAGCGCCCGGGAACAGAGAATGTTTAATAGTGAAGCCACAGATGTATTAAACATTCTCTGTTCCCGGTTGCCTACTGCCTCGGA	108.268
shMBD1_3	58	TGCTGTTGACAGTGAGCGCGGTCTCAGGCGCCAGTGGAAATAGTGAAGCCACAGATGTATTTCCACTGGCGCCTGAGACCATGCCTACTGCCTCGGA	134.464
shMBD2_1	59	TGCTGTTGACAGTGAGCGCGCCTAGTAAATTACAGAAGAATAGTGAAGCCACAGATGTATTCTTCTGTAATTTACTAGGCATGCCTACTGCCTCGGA	92.9922
shMBD2_2	60	TGCTGTTGACAGTGAGCGCGCTTCTAGGCAGAGTTGCTTATAGTGAAGCCACAGATGTATAAGCAACTCTGCCTAGAAGCTTGCCTACTGCCTCGGA	103.893
shMBD2_3	61	TGCTGTTGACAGTGAGCGACGCATATATTTGCAGTATGAATAGTGAAGCCACAGATGTATTCATACTGCAAATATATGCGCTGCCTACTGCCTCGGA	104.079
shMBD3_2	63	TGCTGTTGACAGTGAGCGCGCCCTCCCTGTCCTTTCCAGATAGTGAAGCCACAGATGTATCTGGAAAGGACAGGGAGGGCTTGCCTACTGCCTCGGA	96.9781
shMBD3_3	64	TGCTGTTGACAGTGAGCGCCGCCAGCCTTCGCTTCTGAAATAGTGAAGCCACAGATGTATTTCAGAAGCGAAGGCTGGCGTTGCCTACTGCCTCGGA	98.8691
shMBD4_1	65	TGCTGTTGACAGTGAGCGCGAGCTTCATGGGATTGGTAAATAGTGAAGCCACAGATGTATTTACCAATCCCATGAAGCTCATGCCTACTGCCTCGGA	76.9559
shMBD4_2	66	TGCTGTTGACAGTGAGCGAACCTTTCCAGCCATAGAGATTTAGTGAAGCCACAGATGTAAATCTCTATGGCTGGAAAGGTGTGCCTACTGCCTCGGA	99.1843
shMBD4_3	67	TGCTGTTGACAGTGAGCGCGCTTTCAAGCTCATCTGTTATTAGTGAAGCCACAGATGTAATAACAGATGAGCTTGAAAGCTTGCCTACTGCCTCGGA	82.462
shMeCP2_1	68	TGCTGTTGACAGTGAGCGAACAGTTGGATTCTTTAGAGAATAGTGAAGCCACAGATGTATTCTCTAAAGAATCCAACTGTCTGCCTACTGCCTCGGA	79.4216
shMeCP2_2	69	TGCTGTTGACAGTGAGCGACGAGAGAGTTAGCTGACTTTATAGTGAAGCCACAGATGTATAAAGTCAGCTAACTCTCTCGGTGCCTACTGCCTCGGA	113.293
shMeCP2_3	70	TGCTGTTGACAGTGAGCGACCTGATTATATCCAGTAACACTAGTGAAGCCACAGATGTAGTGTTACTGGATATAATCAGGGTGCCTACTGCCTCGGA	109.548
shDNMT3L	72	TGCTGTTGACAGTGAGCGAAGTCACTATACTGTGAAGAAATAGTGAAGCCACAGATGTATTTCTTCACAGTATAGTGACTCTGCCTACTGCCTCGGA	125.677
shTCF3_1	75	TGCTGTTGACAGTGAGCGACCTGGGAGTTTGATCTCTTAATAGTGAAGCCACAGATGTATTAAGAGATCAAACTCCCAGGGTGCCTACTGCCTCGGA	134.483
shTCF3_2	76	TGCTGTTGACAGTGAGCGCCCTCCTGGACTTCAGCATGATTAGTGAAGCCACAGATGTAATCATGCTGAAGTCCAGGAGGTTGCCTACTGCCTCGGA	128.328
shDNMT3A_1	77	TGCTGTTGACAGTGAGCGCGCCCAAGGTCAAGGAGATTATTAGTGAAGCCACAGATGTAATAATCTCCTTGACCTTGGGCTTGCCTACTGCCTCGGA	127.827
shDNMT1_1	78	TGCTGTTGACAGTGAGCGCGCCTGCAAGGACATGGTTAAATAGTGAAGCCACAGATGTATTTAACCATGTCCTTGCAGGCTTGCCTACTGCCTCGGA	133
shDNMT1_2	79	TGCTGTTGACAGTGAGCGACGCACCTACTCCAAGTTCAAATAGTGAAGCCACAGATGTATTTGAACTTGGAGTAGGTGCGCTGCCTACTGCCTCGGA	85.8176
shDNMT1_3	80	TGCTGTTGACAGTGAGCGCCGAGTCTGGCTTTGAGAGTTATAGTGAAGCCACAGATGTATAACTCTCAAAGCCAGACTCGTTGCCTACTGCCTCGGA	112.18
shEED_2	81	TGCTGTTGACAGTGAGCGAGCCATGGAAATGCTATCAATGTAGTGAAGCCACAGATGTACATTGATAGCATTTCCATGGCCTGCCTACTGCCTCGGA	138.079
shEED_3	82	TGCTGTTGACAGTGAGCGCCCAAATCTTCTCCTGTCAGTATAGTGAAGCCACAGATGTATACTGACAGGAGAAGATTTGGATGCCTACTGCCTCGGA	81.8687
shEZH2_1	83	TGCTGTTGACAGTGAGCGAAGAGATTATTTCTCAAGATGATAGTGAAGCCACAGATGTATCATCTTGAGAAATAATCTCTCTGCCTACTGCCTCGGA	74.7312
shEZH2_2	84	TGCTGTTGACAGTGAGCGCAGAGGGAAAGTGTATGATAAATAGTGAAGCCACAGATGTATTTATCATACACTTTCCCTCTTTGCCTACTGCCTCGGA	95.2911
shEZH2_3	85	TGCTGTTGACAGTGAGCGCGGAAAGAACGGAAATCTTAAATAGTGAAGCCACAGATGTATTTAAGATTTCCGTTCTTTCCATGCCTACTGCCTCGGA	80.6266
shSUZ12_1	86	TGCTGTTGACAGTGAGCGCGCAGTTATGCTCTTAATGCTTTAGTGAAGCCACAGATGTAAAGCATTAAGAGCATAACTGCTTGCCTACTGCCTCGGA	80.2744
shSUZ12_2	87	TGCTGTTGACAGTGAGCGCGCATGCATGACTTTAATCTTATAGTGAAGCCACAGATGTATAAGATTAAAGTCATGCATGCTTGCCTACTGCCTCGGA	80.9789
shLSD1_1	101	TGCTGTTGACAGTGAGCGCCCTCTCAGAAGATGAGTATTATAGTGAAGCCACAGATGTATAATACTCATCTTCTGAGAGGTTGCCTACTGCCTCGGA	69.3363
shLSD1_2	102	TGCTGTTGACAGTGAGCGAGCTCCACGAGTCAAACCTTTATAGTGAAGCCACAGATGTATAAAGGTTTGACTCGTGGAGCGTGCCTACTGCCTCGGA	65.2206
shLSD1_3	103	TGCTGTTGACAGTGAGCGCGGCCTAGACATTAAACTGAATTAGTGAAGCCACAGATGTAATTCAGTTTAATGTCTAGGCCTTGCCTACTGCCTCGGA	73.0812
shKDM2A_1	104	TGCTGTTGACAGTGAGCGCGGAGTCAACCTGGATTATGATTAGTGAAGCCACAGATGTAATCATAATCCAGGTTGACTCCATGCCTACTGCCTCGGA	88.5614
shKDM2A_2	105	TGCTGTTGACAGTGAGCGAGCAGAGAACTTTGTGAATGTATAGTGAAGCCACAGATGTATACATTCACAAAGTTCTCTGCGTGCCTACTGCCTCGGA	88.1646
shKDM2A_3	106	TGCTGTTGACAGTGAGCGCGCCCTCACTGGAGTTCCTATATAGTGAAGCCACAGATGTATATAGGAACTCCAGTGAGGGCTTGCCTACTGCCTCGGA	118.317
shKDM2B_1	107	TGCTGTTGACAGTGAGCGAACCCTGGATGCCTTAAGATTATAGTGAAGCCACAGATGTATAATCTTAAGGCATCCAGGGTGTGCCTACTGCCTCGGA	94.6422
shKDM2B_2	108	TGCTGTTGACAGTGAGCGCCCTGAACCACTGCAAGTCTATTAGTGAAGCCACAGATGTAATAGACTTGCAGTGGTTCAGGTTGCCTACTGCCTCGGA	64.5717
shKDM2B_3	109	TGCTGTTGACAGTGAGCGCTCAACCTGTCTGACTGCAATATAGTGAAGCCACAGATGTATATTGCAGTCAGACAGGTTGATTGCCTACTGCCTCGGA	95.7175
shKDM3A_1	110	TGCTGTTGACAGTGAGCGCGCACAGTCCTCCATACGTTTATAGTGAAGCCACAGATGTATAAACGTATGGAGGACTGTGCTTGCCTACTGCCTCGGA	67.6678
shKDM3A_2	112	TGCTGTTGACAGTGAGCGACCCTAATAACTGTTCAGGAAATAGTGAAGCCACAGATGTATTTCCTGAACAGTTATTAGGGCTGCCTACTGCCTCGGA	73.2481
shKDM3B_1	113	TGCTGTTGACAGTGAGCGCGGTTTCGAGATCATATGCAAATAGTGAAGCCACAGATGTATTTGCATATGATCTCGAAACCATGCCTACTGCCTCGGA	45.013
shKDM3B_2	114	TGCTGTTGACAGTGAGCGACCAATGGTGCTCAAACTCAAATAGTGAAGCCACAGATGTATTTGAGTTTGAGCACCATTGGCTGCCTACTGCCTCGGA	58.3241
shKDM3B_3	115	TGCTGTTGACAGTGAGCGCGCTGTTAATGTGATGGTGTATTAGTGAAGCCACAGATGTAATACACCATCACATTAACAGCATGCCTACTGCCTCGGA	60.178
shKDM4A_1	116	TGCTGTTGACAGTGAGCGCGGACTGCTGTTTATGCTCATTTAGTGAAGCCACAGATGTAAATGAGCATAAACAGCAGTCCTTGCCTACTGCCTCGGA	76.0475
shKDM4A_3	118	TGCTGTTGACAGTGAGCGCGGCCTCCCACCCTATCCAAATTAGTGAAGCCACAGATGTAATTTGGATAGGGTGGGAGGCCATGCCTACTGCCTCGGA	48.2573
shKDM4B_1	119	TGCTGTTGACAGTGAGCGAGCGCTGACACTGTATTCTTATTAGTGAAGCCACAGATGTAATAAGAATACAGTGTCAGCGCCTGCCTACTGCCTCGGA	50
shKDM4B_2	120	TGCTGTTGACAGTGAGCGACGCCCACCTTTGCAGAATAAATAGTGAAGCCACAGATGTATTTATTCTGCAAAGGTGGGCGCTGCCTACTGCCTCGGA	65.0908
shKDM4C_1	122	TGCTGTTGACAGTGAGCGCGGTGAAGATTTCAATGGATATTAGTGAAGCCACAGATGTAATATCCATTGAAATCTTCACCATGCCTACTGCCTCGGA	55.9325
shKDM4C_2	123	TGCTGTTGACAGTGAGCGCGCAGAATTTATCAGATCATATTAGTGAAGCCACAGATGTAATATGATCTGATAAATTCTGCTTGCCTACTGCCTCGGA	52.8736
shKDM4C_3	124	TGCTGTTGACAGTGAGCGACCAGATAGCAGCAATGAAGAATAGTGAAGCCACAGATGTATTCTTCATTGCTGCTATCTGGCTGCCTACTGCCTCGGA	64.6459
shKDM4D_1	125	TGCTGTTGACAGTGAGCGCGGTCAGTAGAGTTCCAGAATATAGTGAAGCCACAGATGTATATTCTGGAACTCTACTGACCTTGCCTACTGCCTCGGA	69.7998
shKDM4D_2	127	TGCTGTTGACAGTGAGCGCGGTCTTGTTGAGGTTAGCGTATAGTGAAGCCACAGATGTATACGCTAACCTCAACAAGACCTTGCCTACTGCCTCGGA	72.0059
shKDM5A_1	128	TGCTGTTGACAGTGAGCGACCTGATCTTCTGCATCAGTTATAGTGAAGCCACAGATGTATAACTGATGCAGAAGATCAGGCTGCCTACTGCCTCGGA	42.8995
shKDM5A_2	129	TGCTGTTGACAGTGAGCGCGGACCGCATAGAAGAAGTAAATAGTGAAGCCACAGATGTATTTACTTCTTCTATGCGGTCCATGCCTACTGCCTCGGA	48.6281
shKDM5A_3	130	TGCTGTTGACAGTGAGCGACGGACGTTTCTTAAGAAGAATTAGTGAAGCCACAGATGTAATTCTTCTTAAGAAACGTCCGCTGCCTACTGCCTCGGA	75.2132
shKDM5B_1	131	TGCTGTTGACAGTGAGCGCGCAGAGGCCATGAATATTAAATAGTGAAGCCACAGATGTATTTAATATTCATGGCCTCTGCTTGCCTACTGCCTCGGA	82.5362
shKDM5B_2	132	TGCTGTTGACAGTGAGCGCGGTTTCAGTGGCTGGAATTAATAGTGAAGCCACAGATGTATTAATTCCAGCCACTGAAACCATGCCTACTGCCTCGGA	108.139
shKDM5B_3	133	TGCTGTTGACAGTGAGCGCCGGTGCTATTTCTATTCCTTATAGTGAAGCCACAGATGTATAAGGAATAGAAATAGCACCGTTGCCTACTGCCTCGGA	145.439
shKDM5C_1	134	TGCTGTTGACAGTGAGCGCGCCCAGTTTATTGAGTCATATTAGTGAAGCCACAGATGTAATATGACTCAATAAACTGGGCATGCCTACTGCCTCGGA	96.5517
shKDM5C_2	135	TGCTGTTGACAGTGAGCGAGGCCTTTCTGGACCAGATGAATAGTGAAGCCACAGATGTATTCATCTGGTCCAGAAAGGCCCTGCCTACTGCCTCGGA	59.0286
shKDM5C_3	136	TGCTGTTGACAGTGAGCGAGCATTGTTTATCCCTATGAAATAGTGAAGCCACAGATGTATTTCATAGGGATAAACAATGCGTGCCTACTGCCTCGGA	141.305
shKDM6A_1	137	TGCTGTTGACAGTGAGCGACGCGCAAATAGAAATAATTTATAGTGAAGCCACAGATGTATAAATTATTTCTATTTGCGCGGTGCCTACTGCCTCGGA	33.389
shKDM6A_2	138	TGCTGTTGACAGTGAGCGCCGGAAGGTGCTATTCAAGTATTAGTGAAGCCACAGATGTAATACTTGAATAGCACCTTCCGATGCCTACTGCCTCGGA	117.612
shKDM6A_3	139	TGCTGTTGACAGTGAGCGCCCACCTACACCTAGTATTTATTAGTGAAGCCACAGATGTAATAAATACTAGGTGTAGGTGGATGCCTACTGCCTCGGA	107.638
shKDM6B_1	140	TGCTGTTGACAGTGAGCGAGGAGACCTCGTGTGGATTAATTAGTGAAGCCACAGATGTAATTAATCCACACGAGGTCTCCGTGCCTACTGCCTCGGA	89.3029
shKDM6B_2	141	TGCTGTTGACAGTGAGCGCCGCGGCTCGTGTATGTACATATAGTGAAGCCACAGATGTATATGTACATACACGAGCCGCGTTGCCTACTGCCTCGGA	102.558
shKDM6B_3	142	TGCTGTTGACAGTGAGCGCCCTGTTCGTGACAAGTGAGAATAGTGAAGCCACAGATGTATTCTCACTTGTCACGAACAGGATGCCTACTGCCTCGGA	118.743
shSET1A_1	143	TGCTGTTGACAGTGAGCGAGCTGCCTTCATTCAAGGTAAATAGTGAAGCCACAGATGTATTTACCTTGAATGAAGGCAGCCTGCCTACTGCCTCGGA	104.227
shSET1A_2	144	TGCTGTTGACAGTGAGCGACGTTGCCATGTCAGGTCCAAATAGTGAAGCCACAGATGTATTTGGACCTGACATGGCAACGGTGCCTACTGCCTCGGA	68.2981
shSET1A_3	145	TGCTGTTGACAGTGAGCGAGGGCATCGAGGCTTTCGCCTTTAGTGAAGCCACAGATGTAAAGGCGAAAGCCTCGATGCCCGTGCCTACTGCCTCGGA	105.469
shASH1L_1	146	TGCTGTTGACAGTGAGCGCGCAGTTGGATTGGTAACTAAATAGTGAAGCCACAGATGTATTTAGTTACCAATCCAACTGCTTGCCTACTGCCTCGGA	120.115
shASH1L_2	147	TGCTGTTGACAGTGAGCGCCCAAAGAACTTGGAGAACTATTAGTGAAGCCACAGATGTAATAGTTCTCCAAGTTCTTTGGATGCCTACTGCCTCGGA	84.9462
shASH1L_3	148	TGCTGTTGACAGTGAGCGCGGTCAGTTGGTCATAGTATAATAGTGAAGCCACAGATGTATTATACTATGACCAACTGACCTTGCCTACTGCCTCGGA	104.116
shSETD2_1	149	TGCTGTTGACAGTGAGCGCGCTGACTCACGGTGTTATGAATAGTGAAGCCACAGATGTATTCATAACACCGTGAGTCAGCTTGCCTACTGCCTCGGA	123.026
shSETD2_2	150	TGCTGTTGACAGTGAGCGCGCCATGTTACTTTGATCTTATTAGTGAAGCCACAGATGTAATAAGATCAAAGTAACATGGCATGCCTACTGCCTCGGA	96.8484
shSETD2_3	151	TGCTGTTGACAGTGAGCGAGCAAAGAGGATCTTGATCAATTAGTGAAGCCACAGATGTAATTGATCAAGATCCTCTTTGCCTGCCTACTGCCTCGGA	114.461
shNSD1_1	152	TGCTGTTGACAGTGAGCGCCGGTTAAATGTTTGTGATAAATAGTGAAGCCACAGATGTATTTATCACAAACATTTAACCGTTGCCTACTGCCTCGGA	108.973
shNSD1_3	154	TGCTGTTGACAGTGAGCGACCAGCTCGTCTCCTGCAAGAATAGTGAAGCCACAGATGTATTCTTGCAGGAGACGAGCTGGCTGCCTACTGCCTCGGA	104.042
