# Supplementary material for: Systematic characterization of chromatin modifying enzymes identifies KDM3B as a critical regulator in castration resistant prostate cancer
Source: Oncogene. 2019 Dec 10;39(10):2187–201. doi: 10.1038/s41388-019-1116-8 (PMC7056651; doi:10.1038/s41388-019-1116-8)
Supplement: Supplementary file 2 — Supplementary Table S2 [file 41388_2019_1116_MOESM2_ESM.xlsx]

## Sheet: Sheet1
Supplementary table S2: Primer sequences used in this project
Name	Sense sequence (5'->3')	Antiense sequence (5'->3')	Purpose
Stop_KDM3B_67	CAAGGTCCTATGGCGCGCCGA	CCAGTTTGGATTCATGAGCCTTG	Stop codon mutation of KDM3B
3 x HA	CGCGTACCCCTACGACGTGCCCGACTACGCCTACCCCTACGACGTGCCCGACTACGCCGATCGATCCGGACCGTACCCCTACGACGTGCCCGACTACGCCTAG	CGCGCTAGGCGTAGTCGGGCACGTCGTAGGGGTACGGTCCGGATCGATCGGCGTAGTCGGGCACGTCGTAGGGGTAGGCGTAGTCGGGCACGTCGTAGGGGTA	3 X HA tag cloning
H1560mut_KDM3B	GTACCAACTCTTCTATCTTC	AACAAATCTTGCGTTAGATGTGTCTGATGCTGTTAATG	His1560 to Ala mutation
KDM3B_iso3	ATGTCTGAGAAGGAGGCC	GGTGAAGGAGCCCTGAAA	Isoform-3 preparation
DeltaZF	TACCGGCTCAGGAAAAGC	CATCTCCCGTACACCACG	Zinc-finger domain deletion
KDM3B1	GTCTTGTATGGGCGCCCCGTG	-	gRNA targeting AR
KDM3B2	GTCACGACACTTGTGCAGATG	-	gRNA-1 targeting KDM3B
KDM3B3	GCAAGTGTCGTGAATGCCGCC	-	gRNA-1 targeting KDM3B
AR1	GAAGCTTCATCTCCACAGATC	-	gRNA-1 targeting KDM3B
AR	CCTGGCTTCCGCAACTTACAC	GGACTTGTGCATTGCGGTACTCA	qRT-PCR
ARG2	TCCTGGATCAAACCTTGTATCTC	CCTTCTGGATACCAAGTCGATC	qRT-PCR
APOD	GTGCAGGAGAATTTTGACGTG	GATCTTTCCGTTTTCCATTAGTGAG	qRT-PCR
ARG2	TCCTGGATCAAACCTTGTATCTC	CCTTCTGGATACCAAGTCGATC	qRT-PCR
HA_KDM3B	AAACTGGCAAGGTCCTATGG	TGTACAAGAAAGCTGGGTCG	qRT-PCR
KDM3B	CTGCACCACCAGAGTCCTG	AGATAAACCGCAACATTCGCT	qRT-PCR
KDM3B-truncated	ACAAAGCCAGGAGTGAGAAG	CCAGCCTACCCAACTTTCTT	qRT-PCR
RDH11	AAGGAGACAGCCAAAGAGC	GTATCAGACAGGTCCAGTTTCC	qRT-PCR
β-actin	CATGTACGTTGCTATCCAGGC	CTCCTTAATGTCACGCACGAT	qRT-PCR
