# Supplementary material for: Systematic characterization of chromatin modifying enzymes identifies KDM3B as a critical regulator in castration resistant prostate cancer
Source: Oncogene. 2019 Dec 10;39(10):2187–201. doi: 10.1038/s41388-019-1116-8 (PMC7056651; doi:10.1038/s41388-019-1116-8)
Supplement: Supplementary file 3 — Supplementary Table S3 [file 41388_2019_1116_MOESM3_ESM.xlsx]

## Sheet: Sheet1
Supplementary table S3: Antibodies used in this study
Name	Description	Brand	Cat no	Used in	Dilution
Anti-HA tag antibody-ChIP Grade	Rabbit polyclonal to HA tag - ChIP Grade	Abcam	ab9110	Western Blot	1:1000
HA-probe Antibody (Y-11)	rabbit polyclonal IgG	Santa Cruz	sc-805	Western Blot	1:1000
				Immunofluorescence	1:1000
AR(N-20)	rabbit polyclonal IgG	Santa Cruz	sc-816	Western Blot	1:1000
AR-441	Mouse monoclonal	Abcam	ab9474	Western Blot	1:1000
Anti-Histone H3 (di methyl K9) antibody	Mouse monoclonal [mAbcam 1220] to Histone H3 (di methyl K9) - ChIP Grade	Abcam	ab1220	Western Blot	1:1000
				Immunofluorescence	1:1000
JMJD1B/JHDM2B Antibody	rabbit polyclonal IgG	Cell Signaling Technology	#2621	Western Blot	1:1000
Anti-Myc tag antibody	Rabbit polyclonal to Myc tag	Abcam	ab9106	Western Blot	1:1000
				Immunofluorescence	1:1000
Anti-α-Tubulin antibody	DM1A clone, mouse monoclonal	Sigma	T9026	Western Blot	1:3000
GAPDH Antibody (FL-335)	rabbit polyclonal IgG	Santa Cruz	sc-25778	Western Blot	1:3000
Alexa Fluor® 488	Goat anti-Mouse IgG (H+L) Highly Cross-Adsorbed Secondary Antibody	Thermo Scientific	A-11029	Immunofluorescence	1:1000
Alexa Fluor® 488	Goat anti-Rabbit IgG (H+L) Cross-Adsorbed Secondary Antibody	Thermo Scientific	A-11008	Immunofluorescence	1:1000
Alexa Fluor®555 Conjugate	Anti-rabbit IgG (H+L), F(ab')2 Fragment	Cell Signaling Technology	#4413S	Immunofluorescence	1:1000
Alexa Fluor®555 Conjugate	Anti-mouse IgG (H+L), F(ab')2 Fragment	Cell Signaling Technology	#4409S	Immunofluorescence	1:1000
Alexa Fluor® 568	Goat anti-Mouse IgG (H+L) Cross-Adsorbed Secondary Antibody	Thermo Scientific	A-11004	Immunofluorescence	1:1000
Goat Anti-Rabbit IgG H&L (HRP)	Polyclonal		ab97051	Western Blot	1:3000
Goat Anti-Mouse IgG H&L (HRP)	Polyclonal		ab97023	Western Blot	1:3000
BrdU-FITC	Monoclonal mouse antibody	Bio-rad	MCA2483T	BrdU Staining	325 µM
